# Supplementary material for: Penicillin-Susceptible Streptococcus pneumoniae Meningitis in Adults: Does the Ceftriaxone Dosing Matter?
Source: Antibiotics (Basel). 2023 May 9;12(5):878. doi: 10.3390/antibiotics12050878 (PMC10215215; doi:10.3390/antibiotics12050878)
Supplement: Supplementary file 1 [file antibiotics-12-00878-s001.zip]

Archive with 1 entries (1 files):
- antibiotics-2388623-supplementary.pdf
